# Supplementary material for: Genetic Association of Phosphodiesterases With Human Cognitive Performance
Source: Front Mol Neurosci. 2019 Feb 8;12:22. doi: 10.3389/fnmol.2019.00022 (PMC6376954; doi:10.3389/fnmol.2019.00022)
Supplement: Supplementary file 1 [file Table_1.XLSX]

## Sheet: 1. GWAS EduYears
Supplementary Table 1. Association results for the independent SNPs that reached genome-wide significance (P < 5×10-8) in the pooled-sex GWAS of EduYears
Gene	Chr	Start	End	SNP	Chr	Position	Allele 1	Allele2	Frequency Allele 1	Effect size	SE	P-value	Hetero I2	Hetero P	N	Location
PDE1A	2	183004762	183387572	rs1835339	2	183393680	T	C	0.6132	0.0084	0.0014	5.59e-09	13.4	0.1784	1130168	upstream
PDE1B	12	54943177	54973023	null
PDE1C	7	31791666	32339016	rs9771228	7	32322496	T	C	0.6491	0.0096	0.0015	5.91e-11	31.3	0.0078	1.13188e+06	intragenic
PDE2A	11	72287184	72385497	rs72962169	11	72365669	T	C	0.1595	-0.0174	0.0019	1.26e-19	0	0.8799	1.13017e+06	intragenic
PDE3A	12	20522179	20840575	null
PDE3B	11	14665191	14893605	null
PDE4A	19	10527449	10580307	null
PDE4B	1	66258193	66840262	rs55675587	1	66224881	T	C	0.1926	-0.0103	0.0018	5.92e-09	0	0.8568	1.13188e+06	upstream
PDE4B	1	66258193	66840262	rs1392816	1	66481188	T	C	0.3831	0.0082	0.0014	1.61e-08	1	0.4541	1.13017e+06	intragenic
PDE4B	1	66258193	66840262	rs72667460	1	66536012	T	C	0.0539	0.0197	0.0031	2.44e-10	14.3	0.1659	1.1281e+06	intragenic
PDE4C	19	18318771	18359010	null
PDE4D	5	58264865	59783925	rs13361043	5	58318963	T	C	0.9329	-0.0158	0.0028	1.84e-08	17.4	0.1118	1.13108e+06	intragenic
PDE4D	5	58264865	59783925	rs981230	5	59039858	T	C	0.4793	0.01	0.0014	1.28e-12	24.5	0.0368	1131084	intragenic
PDE4D	5	58264865	59783925	rs79798166	5	59152140	A	G	0.0884	0.0172	0.0025	3.63e-12	8.6	0.2807	1127676	intragenic
PDE4D	5	58264865	59783925	rs2910823	5	59498175	T	G	0.5359	0.0115	0.0014	2.5e-16	0.7	0.4598	1.12937e+06	intragenic
PDE4D	5	58264865	59783925	rs4283754	5	59570258	A	G	0.4787	-0.0084	0.0014	7.55e-09	0.8	0.4572	1.06226e+06	intragenic
PDE4D	5	58264865	59783925	rs13154429	5	59608950	C	G	0.1016	-0.0136	0.0023	5.02e-09	13.9	0.1708	1129371	intragenic
PDE4D	5	58264865	59783925	rs27220	5	59775136	A	G	0.3562	-0.0114	0.0015	7.52e-15	3.9	0.3849	1131084	intragenic
PDE5A	4	120415550	120549981	null
PDE7A	8	66626569	66753969	null
PDE8A	5	76476082	76724081	null
PDE8B	15	85523744	85682376	null
PDE9A	21	44073862	44195619	null
PDE10A	6	165740776	166075588	null
Extracted from "Supplementary Table 2. Association results for the 1271 independent SNPs that reached genome-wide significance (P < 5×10-8) in the pooled-sex GWAS of EduYears"1
Lee et al. Gene discovery and polygenic prediction from a genome-wide association study of educational attainment in 1.1 million individuals', Nat Genet, 50: 1112-21.

## Sheet: 2. COJO EduYears
Supplementary Table 2. Association results for SNPs that reached genome-wide significance (P < 5×10-8) in COJO Analysis of the pooled-sex EduYears analysis
Gene	Chr	Start	End	SNP	Chr	Position	Allele 1	Frequency Allele 1	Effect size	SE	P-value	N	Highest R2 with primary SNP	LD pair SNP	Primary or secondary?	Location
PDE1A	2	183004762	183387572	null
PDE1B	12	54943177	54973023	null
PDE1C	7	31791666	32339016	rs9771228	7	32322496	T	0.6491	0.0096	0.0015	5.977e-11	1131850	8.68e-05	rs9655780	primary	Iintragenic
PDE2A	11	72287184	72385497	rs72962169	11	72365669	T	0.1595	-0.0173	0.0019	1.914e-19	1130090	4.371e-05	rs1783978	primary	intragenic
PDE3A	12	20522179	20840575	null
PDE3B	11	14665191	14893605	null
PDE4A	19	10527449	10580307	null
PDE4B	1	66258193	66840262	rs55675587	1	66224881	T	0.1926	-0.0101	0.0018	1.58e-08	1131840	0.00291	rs72667460	primary	upstream
PDE4B	1	66258193	66840262	rs72667460	1	66536012	T	0.0539	0.0185	0.0031	3.056e-09	1128060	0.00291	rs55675587	primary	intragenic
PDE4C	19	18318771	18359010	null
PDE4D	5	58264865	59783925	rs1960603	5	59045193	C	0.2492	0.0099	0.0016	1.331e-09	1131040	0.004493	rs966221	primary	intragenic
PDE4D	5	58264865	59783925	rs966221	5	59502520	A	0.4085	-0.0118	0.0014	1.567e-16	1131030	0.004493	rs1960603	primary	intragenic
PDE5A	4	120415550	120549981	null
PDE7A	8	66626569	66753969	null
PDE8A	5	76476082	76724081	null
PDE8B	15	85523744	85682376	null
PDE9A	21	44073862	44195619	null
PDE10A	6	165740776	166075588	null
Extracted from "Supplementary Table 3. Association results for the 765 SNPs that reached genome-wide significance (P < 5×10-8) in COJO Analysis of the pooled-sex EduYears analysis"1
Lee et al. Gene discovery and polygenic prediction from a genome-wide association study of educational attainment in 1.1 million individuals', Nat Genet, 50: 1112-21.

## Sheet: 3. MTAG EduYears
Supplementary Table 3. MTAG Association Results for SNPs that reached genome-wide significance (P < 5×10-8) in the pooled-sex GWAS of EduYears
Gene	Chr	Start	End	SNP	Chr	Position	Allele 1	Allele2	Frequency Allele 1	Effect size	SE	P-value	N	Location
PDE1A	2	183004762	183387572	rs4666851	2	183378875	A	C	0.598	0.0088	0.0013	4.47e-11	1131881	intragenic
PDE1B	12	54943177	54973023	null
PDE1C	7	31791666	32339016	rs9771228	7	32322496	T	C	0.6491	0.0098	0.0014	9.187e-13	1.13188e+06	intragenic
PDE2A	11	72287184	72385497	rs72962169	11	72365669	T	C	0.1595	-0.0168	0.0018	5.239e-21	1.13017e+06	intragenic
PDE3A	12	20522179	20840575	null
PDE3B	11	14665191	14893605	null
PDE4A	19	10527449	10580307	null
PDE4B	1	66258193	66840262	rs11208757	1	66269936	T	C	0.1924	-0.0113	0.0017	1.038e-11	1131881	intragenic
PDE4B	1	66258193	66840262	rs1392816	1	66481188	T	C	0.3831	0.0084	0.0013	5.433e-10	1.13017e+06	intragenic
PDE4B	1	66258193	66840262	rs72667460	1	66536012	T	C	0.0539	0.0172	0.0029	3.156e-09	1.1281e+06	intragenic
PDE4C	19	18318771	18359010	null
PDE4D	5	58264865	59783925	rs61511922	5	58304269	T	G	0.9328	-0.0147	0.0026	2.056e-08	1.12914e+06	intragenic
PDE4D	5	58264865	59783925	rs981230	5	59039858	T	C	0.4793	0.0092	0.0013	1.892e-12	1131084	intragenic
PDE4D	5	58264865	59783925	rs79798166	5	59152140	A	G	0.0884	0.0157	0.0023	9.166e-12	1127676	intragenic
PDE4D	5	58264865	59783925	rs966221	5	59502520	A	G	0.4085	-0.0107	0.0013	8.896e-16	1131084	intragenic
PDE4D	5	58264865	59783925	rs4283754	5	59570258	A	G	0.4787	-0.0087	0.0013	1.155e-10	1.06226e+06	intragenic
PDE4D	5	58264865	59783925	rs7737905	5	59648716	T	G	0.2871	-0.0119	0.0014	2.173e-16	1131084	intragenic
PDE4D	5	58264865	59783925	rs11746901	5	59781702	C	G	0.8408	0.0104	0.0018	1.708e-08	1.05897e+06	intragenic
PDE5A	4	120415550	120549981	null
PDE7A	8	66626569	66753969	null
PDE8A	5	76476082	76724081	null
PDE8B	15	85523744	85682376	null
PDE9A	21	44073862	44195619	null
PDE10A	6	165740776	166075588	null
Extracted from "Supplementary Table 15. MTAG Association Results for SNPs that reached genome-wide significance (P < 5×10-8)"1
Lee et al. Gene discovery and polygenic prediction from a genome-wide association study of educational attainment in 1.1 million individuals', Nat Genet, 50: 1112-21.

## Sheet: 4. MTAG Math Ability
Supplementary Table 4. MTAG Association Results for Self-Reported Math Ability (N = 564,692)
Gene	Chr	Start	End	SNP	Chr	Position	Allele 1	Allele2	Frequency Allele 1	Effect size	SE	P-value	N	Location
PDE1A	2	183004762	183387572	null
PDE1B	12	54943177	54973023	null
PDE1C	7	31791666	32339016	rs7798739	7	32292961	A	T	0.3667	-0.0106	0.0019	1.114e-08	564692	intragenic
PDE2A	11	72287184	72385497	null
PDE3A	12	20522179	20840575	null
PDE3B	11	14665191	14893605	null
PDE4A	19	10527449	10580307	null
PDE4B	1	66258193	66840262	rs11208742	1	66239487	T	C	0.1869	-0.014	0.0023	9.634e-10	564692	upstream
PDE4C	19	18318771	18359010	null
PDE4D	5	58264865	59783925	null
PDE5A	4	120415550	120549981	null
PDE7A	8	66626569	66753969	null
PDE8A	5	76476082	76724081	null
PDE8B	15	85523744	85682376	null
PDE9A	21	44073862	44195619	null
PDE10A	6	165740776	166075588	null
Extracted from "Supplementary Table 15. MTAG Association Results for SNPs that reached genome-wide significance (P < 5×10-8) Panel B. Math Ability (Self-reported) (N = 564,692)"1
Lee et al. Gene discovery and polygenic prediction from a genome-wide association study of educational attainment in 1.1 million individuals', Nat Genet, 50: 1112-21.

## Sheet: 5. MTAG Highest Math Class
Supplementary Table 5. MTAG Association Results for Highest Math Class (N = 430,439)
Gene	Chr	Start	End	SNP	Chr	Position	Allele 1	Allele2	Frequency Allele 1	Effect size	SE	P-value	N	Location
PDE1A	2	183004762	183387572	null
PDE1B	12	54943177	54973023
PDE1C	7	31791666	32339016	rs7798739	7	32292961	A	T	0.3664	-0.0109	0.0017	1.786e-10	430439	intragenic
PDE2A	11	72287184	72385497	null
PDE3A	12	20522179	20840575	null
PDE3B	11	14665191	14893605	null
PDE4A	19	10527449	10580307	null
PDE4B	1	66258193	66840262	rs11208757	1	66269936	T	C	0.1846	-0.0155	0.0021	2.753e-13	430439	intragenic
PDE4B	1	66258193	66840262	rs11208774	1	66410109	T	C	0.536	-0.0106	0.0017	1.383e-10	430439	intragenic
PDE4C	19	18318771	18359010	null
PDE4D	5	58264865	59783925	rs7736817	5	59036578	A	G	0.4803	0.0099	0.0017	1.841e-09	430439	intragenic
PDE4D	5	58264865	59783925	rs4283754	5	59570258	A	G	0.4601	-0.0103	0.0017	6.966e-10	430439	intragenic
PDE4D	5	58264865	59783925	rs35335033	5	59647992	T	C	0.8345	0.0147	0.0022	3.617e-11	430439	intragenic
PDE4D	5	58264865	59783925	rs4699955	5	59654979	A	G	0.5979	-0.0105	0.0017	4.103e-10	430439	intragenic
PDE4D	5	58264865	59783925	rs72755130	5	59844983	A	T	0.8987	-0.0156	0.0028	2.109e-08	430439	upstream
PDE5A	4	120415550	120549981	null
PDE7A	8	66626569	66753969	null
PDE8A	5	76476082	76724081	null
PDE8B	15	85523744	85682376	null
PDE9A	21	44073862	44195619	null
PDE10A	6	165740776	166075588	null
Extracted from "Supplementary Table 15. MTAG Association Results for SNPs that reached genome-wide significance (P < 5×10-8) Panel C. Highest Math Class (N = 430,439)"1
Lee et al. Gene discovery and polygenic prediction from a genome-wide association study of educational attainment in 1.1 million individuals', Nat Genet, 50: 1112-21.

## Sheet: 6. MTAG Cognitive Performance
Supplementary Table 6. MTAG Association Results forCognitive Performance (N = 257,841)
Gene	Chr	Start	End	SNP	Chr	Position	Allele 1	Allele2	Frequency Allele 1	Effect size	SE	P-value	N	Location
PDE1A	2	183004762	183387572	null
PDE1B	12	54943177	54973023	null
PDE1C	7	31791666	32339016	rs4720058	7	32291774	A	T	0.3689	-0.0167	0.0024	2.192e-12	257528	intragenic
PDE2A	11	72287184	72385497	null
PDE3A	12	20522179	20840575	null
PDE3B	11	14665191	14893605	null
PDE4A	19	10527449	10580307	null
PDE4B	1	66258193	66840262	null
PDE4C	19	18318771	18359010	null
PDE4D	5	58264865	59783925	rs7735958	5	59603211	A	C	0.8262	0.021	0.003	3.895e-12	257431	intragenic
PDE5A	4	120415550	120549981	null
PDE7A	8	66626569	66753969	null
PDE8A	5	76476082	76724081	null
PDE8B	15	85523744	85682376	null
PDE9A	21	44073862	44195619	null
PDE10A	6	165740776	166075588	null
Extracted from "Supplementary Table 15. MTAG Association Results for SNPs that reached genome-wide significance (P < 5×10-8) Panel D. Cognitive Performance (N = 257,841)"1
Lee et al. Gene discovery and polygenic prediction from a genome-wide association study of educational attainment in 1.1 million individuals', Nat Genet, 50: 1112-21.

## Sheet: 7. Credibility Analysis
Supplementary Table 7. Credibility of MTAG Association for Cognitive Perfomance with COGENT cohort excluded
Gene	Chr	Start	End	SNP	Chr	Position	Allele 1	Allele2	Frequency Allele 1	Effect size	SE	P-value	N
PDE1A	2	183004762	183387572	null
PDE1B	12	54943177	54973023	null
PDE1C	7	31791666	32339016	rs12701207	7	32291591	T	C	0.6312	0.0176	0.0026	5.287e-12	222543
PDE2A	11	72287184	72385497	null
PDE3A	12	20522179	20840575	null
PDE3B	11	14665191	14893605	null
PDE4A	19	10527449	10580307	null
PDE4B	1	66258193	66840262	null
PDE4B	1	66258193	66840262	null
PDE4C	19	18318771	18359010	null
PDE4D	5	58264865	59783925	rs36004779	5	59603880	A	G	0.8264	0.0219	0.0033	1.782e-11	222543
PDE5A	4	120415550	120549981	null
PDE7A	8	66626569	66753969	null
PDE8A	5	76476082	76724081	null
PDE8B	15	85523744	85682376	null
PDE9A	21	44073862	44195619	null
PDE10A	6	165740776	166075588	null
Extracted from "Supplementary Table 44. Credibility Analysis of MTAG-identified CP Loci that reached genome-wide significance (P < 5×10-8)"1
Lee et al. Gene discovery and polygenic prediction from a genome-wide association study of educational attainment in 1.1 million individuals', Nat Genet, 50: 1112-21.

## Sheet: 8. Candidate Genes
Supplementary Table 8. Association results for the independent SNPs that reached genome-wide significance (P < 5×10-8) in the pooled-sex GWAS of EduYears
Gene	Chr	Start	End	Start	End	SNP	Chr	Position	Allele 1	Allele2	Frequency Allele 1	Effect size	SE	P-value	Hetero I2	Hetero P	N	Location
DISC1	1	231626814	232,041,271	231762561	232177018	null
HTR6	1			19991780	20006055	null														0.0001	1e-05
CREB1	2	207529891	207,605,988	208394616	208470284	null														0.0001	1e-05
C4A	6	31982056	32,002,679	31949834	31970457	null														1e-05	1e-05
C4B	6	32014794	32,035,417	31982572	32003195	null														1e-06	1e-05
ACHE	7			100487615	100493754	null														1e-06	1e-05
CHAT	10			50817141	50873150	null														1e-06	1e-05
GRM5	11			88237256	88796846	null														1e-06	1e-05
CHRNA7	15			32322686	32462384	null														1e-06	1e-05
CREBBP	16	3725053	3,880,726	3775055	3930121	null														1e-06	1e-05
PRKAR1A	17	68413622	68,551,315	66507921	66547457	null
APOE	19	44905748	44,909,394	45409039	45412650	null
APP	21			27252861	27543446	null
FMR1	X	147911950	147,951,126	146993469	147032647	null
Extracted from "Supplementary Table 2. Association results for the 1271 independent SNPs that reached genome-wide significance (P < 5×10-8) in the pooled-sex GWAS of EduYears"1
Lee et al. Gene discovery and polygenic prediction from a genome-wide association study of educational attainment in 1.1 million individuals', Nat Genet, 50: 1112-21.
